# Supplementary material for: Dissection of amino acid acquisition pathways demonstrates that amino acid starvation of Borrelia burgdorferi results in a (p)ppGpp-independent maladaptive response
Source: Commun Biol. 2025 Dec 23;9:105. doi: 10.1038/s42003-025-09374-0 (PMC12830385; doi:10.1038/s42003-025-09374-0)
Supplement: Supplementary file 6 — Supplementary data 3 [file 42003_2025_9374_MOESM6_ESM.xlsx]

## Sheet: P values Fig 2
Fig 2
Panel A	p values for starvation growth curve
1mM vs 0.05mM	0.3638
1mM vs 0.04mM	0.162
1mM vs 0.03mM	0.2398
1mM vs 0.02mM	0.0279
1mM vs 0.01mM	0.0032
1mM vs 0mM	0.0032
Panel E	p values for flow cytometry
wt vs bb0401cond	0.2354
wt vs oppcond	0.0003
bb0401cond vs oppcond	<0.0001
<0.05	<0.01	<0.001	<0.0001

## Sheet: P values Fig 3
Figure 3
Panel C	p values of tissue burdens of needle-inoculated mice infected with bb0401cond
	wt vs bb0401cond+IPTG	wt vs bb0401cond	bb0401cond+IPTG vs bb0401cond
Ear	0.2089	0.0214	0.0045
Skin	0.798	0.0021	0.0149
Joint	0.285	0.1615	0.0895
Heart	0.4798	0.0109	0.0014
Panel D	p values of tissue burdens of needle-inoculated mice infected with oppcond
	wt vs oppcond+IPTG	wt vs oppcond	oppcond+IPTG vs oppcond
Ear	0.2408	0.0096	0.0002
Skin	0.2556	0.1853	0.0628
Joint	0.4194	0.0119	0.1056
Heart	0.0453	0.0291	0.0346
Panel E	p values of tick plating for ticks infected with bb0401cond
	wt vs bb0401cond+IPTG	wt vs bb0401cond	bb0401cond+IPTG vs bb0401cond
FL DO	0.7252
FL 2wPDO	0.0798
FL 4wPDO	0.0831
FL 6wPDO	0.1622
MN	0.6453
MN PF	0.6568
FN	0.2721	0.0076	0.0003
Panel F	p values of tick plating for ticks infected with oppcond
	wt vs oppcond+IPTG	wt vs oppcond	oppcond+IPTG vs oppcond
FL DO	0.7974
FL 2wPDO	0.1366
FL 4wPDO	0.9274
MN	0.0432
MN PF	0.4975
FN	0.9715	0.0026	0.0078
Panel I	p values of tissue burdens of needle-inoculated mice infected with bb0401cond
	wt vs bb0401cond+IPTG	wt vs bb0401cond	bb0401cond+IPTG vs bb0401cond
Ear	0.8969	0.0798	0.314
Skin	0.3983	0.0058	0.0302
Joint	0.8951	0.0638	0.014
Heart	0.6835	0.0003	0.0098
Panel J	p values of tissue burdens of needle-inoculated mice infected with oppcond
	wt vs oppcond+IPTG	wt vs oppcond	oppcond+IPTG vs oppcond
Ear	0.4984	0.1512	0.2753
Skin	0.0092	0.0003	0.0062
Joint	0.2268	0.0026	0.0231
Heart	0.026	0.0017	0.0124
<0.05	<0.01	<0.001	<0.0001
