# Supplementary material for: Dissection of amino acid acquisition pathways demonstrates that amino acid starvation of Borrelia burgdorferi results in a (p)ppGpp-independent maladaptive response
Source: Commun Biol. 2025 Dec 23;9:105. doi: 10.1038/s42003-025-09374-0 (PMC12830385; doi:10.1038/s42003-025-09374-0)
Supplement: Supplementary file 7 — Supplementary data 4 [file 42003_2025_9374_MOESM7_ESM.xlsx]

## Sheet: Values for Fig 2
Fig 1
Panel A	Values for starvation growth curve in Bb/ml
	1mM			0.05mM			0.04mM			0.03mM			0.02mM			0.01mM			0mM
	1	2	3	1	2	3	1	2	3	1	2	3	1	2	3	1	2	3	1	2	3
D0	1000	1000	1000	1000	1000	1000	1000	1000	1000	1000	1000	1000	1000	1000	1000	1000	1000	1000	1000	1000	1000
D3	1500800	1500800	2036800	1983200	1554400	2304800	1232800	1286400	1286400	750400	696800	804000	375200	268000	428800	375200	268000	214400	214400	321600	214400
D4	32160000	34304000	22512000	44488000	35376000	50920000	7343200	7504000	6753600	1929600	6164000	3216000	321600	482400	1125600	268000	321600	160800	321600	268000	428800
D5	472000000	193000000	418000000	477000000	616000000	359000000	306000000	198000000	375000000	51456000	102000000	46096000	964800	1018400	12649600	643200	589600	589600	482400	911200	643200
D6	649000000	397000000	1150000000	622000000	740000000	606000000	2250000000	643000000	1130000000	268000000	375000000	182000000	911200	2680000	34304000	536000	2304800	750400	589600	1179200	1608000
D7	949000000	306000000	691000000	359000000	209000000	300000000	836000000	917000000	563000000	520000000	616000000	391000000	1608000	7075200	263000000	964800	4180800	482400	643200	2465600	1608000
D8	300000000	375000000	413000000	348000000	359000000	402000000	799000000	509000000	563000000	718000000	568000000	440000000	964800	3323200	557000000	750400	6164000	911200	428800	3859200	1179200
D9	579000000	643000000	729000000	622000000	654000000	686000000	665000000	1050000000	879000000	729000000	729000000	498000000	964800	6539200	670000000	1232800	38056000	804000	696800	7879200	2519200
Panel D	Values for short term recovery growth curve in Bb/ml
	D0			D1			D2			D3			D4			D5			D6			D7			None
Day	1	2	3	1	2	3	1	2	3	1	2	3	1	2	3	1	2	3	1	2	3	1	2	3	1	2	3
0	1000	1000	1000	1000	1000	1000	1000	1000	1000	1000	1000	1000	1000	1000	1000	1000	1000	1000	1000	1000	1000	1000	1000	1000	1000	1000	1000
4	Day+A26:A27	2680000	1715200	428800	2680000	589600	2948000	2572800	1661600	1983200	1661600	1715200	589600	482400	482400	589600	482400	482400	589600	482400	482400	589600	482400	482400	589600	482400	482400
5	38056000	33232000	23584000	23584000	28408000	18760000	39664000	41808000	11792000	26800000	16616000	24120000	3162400	1608000	2680000	1125600	1179200	804000	1125600	1179200	804000	1125600	1179200	804000	1125600	1179200	804000
6	100000000	86832000	72896000	75576000	87368000	76648000	100232000	118456000	55744000	58424000	90584000	64856000	15544000	26264000	17152000	1232800	536000	643200	750400	1340000	1125600	750400	1340000	1125600	750400	1340000	1125600
7	178000000	256000000	131000000	155000000	160000000	150080000	174736000	270144000	141504000	161872000	174736000	137216000	36984000	42880000	26800000	8576000	8576000	11256000	1340000	1447200	1340000	1715200	1232800	911200	2144000	1340000	750400
8	300000000	804000000	1220000000	300000000	523000000	353760000	455600000	485080000	487760000	324280000	418080000	442200000	98088000	69144000	70752000	16616000	31088000	23048000	4984800	5413600	2304800	1393600	804000	1018400	1822400	1876000	1018400
9	386000000	852000000	799000000	153000000	472000000	388600000	479720000	324280000	265320000	276040000	353760000	345720000	404680000	353760000	238520000	131320000	109880000	69680000	25728000	12864000	13400000	3162400	2412000	3269600	1876000	1715200	964800
10													391280000	364480000	375200000	109880000	292120000	155440000	32160000	51456000	42880000	3108800	4395200	2304800	2197600	1232800	1018400
11													519920000	385920000	332320000	343040000	385920000	251920000	174000000	252000000	279000000	8040000	12864000	12328000
12																391280000	353760000	214400000	182000000	222000000	182000000	64320000	99160000	83080000
13																						113000000	96480000	88440000
Panel E	Values for long term recovery growth curve in Bb/ml
	D0			D6			D7			D8			D9			D10			D11			D12			D13			None
Day	1	2	3	1	2	3	1	2	3	1	2	3	1	2	3	1	2	3	1	2	3	1	2	3	1	2	3	1	2	3
0	1000	1000	1000	1000	1000	1000	1000	1000	1000	1000	1000	1000	1000	1000	1000	1000	1000	1000	1000	1000	1000	1000	1000	1000	1000	1000	1000	1000	1000	1000
4	2251200	1340000	1072000
5	28944000	39128000	19296000
6	198000000	129000000	91120000
7	220000000	209000000	118000000	696800	589600	589600	696800	750400	804000	750400	911200	643200	750400	911200	643200	750400	911200	643200	750400	911200	643200	750400	911200	643200	750400	911200	643200	750400	911200	643200
8	493000000	616000000	675000000	696800	750400	750400	696800	750400	696800	750400	750400	696800	643200	804000	589600	643200	804000	589600	643200	804000	589600	643200	804000	589600	643200	804000	589600	643200	804000	589600
9	429000000	547000000	386000000	1125600	1715200	1072000	1072000	1179200	1232800	964800	1018400	1286400	1125600	1179200	1340000	1072000	1125600	857600	1072000	1125600	857600	1072000	1125600	857600	1072000	1125600	857600	1072000	1125600	857600
10				3108800	2251200	5896000	589600	696800	1393600	1179200	1125600	589600	375200	589600	857600	1018400	1179200	1072000	482400	536000	536000	482400	536000	536000	482400	536000	536000	482400	536000	536000
11				12917600	6914400	12113600	1608000	2197600	2144000	1447200	1715200	1125600	536000	964800	643200	1018400	589600	1232800	964800	428800	589600	1286400	1232800	750400	1286400	1232800	750400	1286400	1232800	750400
12				25192000	17152000	20904000	3537600	7236000	3644800	1393600	2358400	1340000	2197600	2197600	2519200	911200	1661600	911200	643200	857600	375200	482400	536000	428800	964800	1340000	589600	964800	1340000	589600
13				41808000	34840000	38592000	4609600	8040000	16240800	3108800	5252800	4288000	2358400	643200	3055200	1179200	1768800	2840800	964800	1072000	857600	160800	911200	1125600	428800	160800	321600	911200	1340000	214400
14				47168000	43952000	36984000	13936000	21976000	19832000	8147200	6003200	8415200	1983200	3859200	3805600	911200	857600	2036800	643200	857600	375200	589600	1608000	536000	1018400	911200	214400	1018400	750400	482400
15				50920000	80400000	45560000	23048000	18224000	25728000	9112000	8576000	9648000	3162400	2787200	5145600	3912800	2358400	5788800	696800	911200	1715200	1125600	1179200	1018400	375200	482400	696800	696800	1232800	482400
17				42880000	61640000	72360000	14472000	34840000	15544000	14472000	12328000	22512000	5413600	6592800	20904000	1876000	7611200	5520800	1232800	750400	1125600	1286400	1929600	1232800	1072000	1072000	643200	1125600	911200	804000
19				121000000	107000000	123280000	12864000	19296000	11792000	11792000	12328000	42344000	8576000	11792000	34304000	7664800	5574400	12006400	4663200	3001600	1661600	1232800	4663200	3805600	2787200	2036800	1125600	857600	1179200	857600
Panel F	Flow cytometry values (% of population)
Day	wt		bb0401cond		oppcond
	Syto9+/PI-	spirochetes	Syto9+/PI-	spirochetes	Syto9+/PI-	spirochetes
0	95.2	61.7	97.2	99.3	90.8	96
1	95.1	94.2	73.3	65.1	90	88.9
2	82.7	99.6	63.7	51.5	44.7	94.2
3	73.5	98.3	44.5	80.1	26	80
4	78.6	98	45.4	64.8	29.9	79.5
5	72.1	96.8	55.5	71.3	26.7	93.7
6	60.5	94.9	50.2	74.8	28.9	89.4
7	70.1	59	49	71.8	29.1	90.9
8	21.1	89.2	51.9	42	23	84.4
9	27.9	97.5	38.8	60.8	18.5	72.3
10	33.5	98.2	21.7	23.3	17	83.4
11	22.5	97.9	31.1	53.2	11.8	61.6
12	24.8	98.2	28.2	46.9	15	88.9
13	18.4	96.2	22.5	40.4	6.27	50.3
14	13.1	93.9	28.6	22.6	3.03	44.5
Panel G	Daily length measurements in micrometers
wt								bb0401cond -IPTG
0	1	2	3	4	5	6	7	0	1	2	3	4	5	6	7
16.553	14.173	14.507	23.605	14.797	13.817	17.088	16.339	15.404	15.524	63.57	62.13	27.429	81.263	44.106	66.484
12.266	16.114	10.15	50.311	18.769	11.961	18.46	15.473	21.215	15.347	35.493	53.745	28.208	19.856	16.456	10.112
16.542	15.473	16.331	16.326	12.134	8.647	17.326	16.655	12.244	15.539	34.195	63.461	96.468	18.8	30.025	48.541
11.569	13.316	13.338	25.737	17.997	20.831	18.769	16.002	12.909	21.658	45.275	76.664	70.734	22.952	30.35	32.242
10.608	13.382	22.121	11.97	25.259	12.085	17.839	10.877	16.93	19.583	41.272	18.19	28.66	20.7	57.969	30.981
13.938	13.154	21.868	26.578	23.109	12.804	10.368	12.833	14.404	19.513	55.384	20.339	68.151	44.359	50.797	25.405
19.493	13.663	17.784	20.069	28.457	14.343	11.674	21.464	24.43	16.808	54.907	28.066	20.599	52.567	48.81	30.906
12.365	13.559	18.089	10.58	14.325	18.719	12.582	10.112	16.493	15.62	39.404	22.203	18.689	43.11	21.845	63.201
11.645	13.367	13.43	18.588	27.271	9.744	14.343	14.726	12.297	17.769	41.71	33.436	58.689	14.135	30.505	23.4
11.886	19.126	26.565	36.045	25.706	11.846	13.449	7.936	20.495	29.046	42.05	14.818	34.444	34.503	65.584	25.644
17.746	16.59	15.702	16.808	13.43	13.909	12.501	11.035	14.404	23.11	73.336	41.283	79.067	18.768	23.165	49.892
17.439	15.538	10.608	34.3	25.971	19.706	11.06	16.136	16.401	31.399	31.406	86.569	56.664	39.845	30.566	27.854
14.522	14.797	15.071	21.235	12.492	16.828	21.67	7.894	15.542	31.444	64.809	44.279	19.105	30.497	49.523	22.483
9.015	12.749	16.284	17.385	40.837	16.411	16.745	13.02	12.731	20.404	14.13	45.772	29.14	31.704	37.317	30.375
14.029	11.999	16.177	27.684	12.979	10.561	10.852	11.691	23.256	34.174	100.693	16.665	102.164	91.171	15.075	28.783
10.125	24.547	16.716	25.023	18.457	12.61	17.502	9.052	19.625	21.516	67.388	22.341	18.433	23.842	38.933	19.672
13.895	10.926	14.48	17.055	21.942	14.098	9.007	10.152	12.542	23.528	58.333	21.811	10.707	15.085	19.468	19.272
8.474	16.691	25.902	31.692	19.82	14.82	15.59	15.934	17.871	31.823	67.763	18.207	25.482	20.331	17.268	21.28
11.469	11.181	15.675	16.335	18.332	11.067	18.664	11.14	13.443	31.739	26.476	20.523	54.62	21.338	35.298	34.408
10.309	18.59	17.61	10.604	15.755	12.749	11.017	14.757	10.258	18.093	60.43	46.054	32.18	19.623	21.537	13.281
17.679	10.479	13.322	19.472	24.905	19.395	11.205	17.347	13.18	20.945	23.02	68.662	20.174	16.061	38.116	45.579
12.884	15.883	23.99	17.905	20.677	19.706	13.544	11.181	13.099	25.279	43.548	19.123	26.403	16.729	14.178	36.348
12.365	16.59	33.43	19.171	27.321	18.224	16.452	10.859	14.923	35.79	116.666	21.044	18.863	58.745	29.239	20.196
14.319	22.038	23.564	22.121	34.262	23.417	11.469	15.568	14.298	42.309	34.184	14.582	58.249	23.478	20.68	16.665
10.056	12.016	14.929	29.877	24.376	11.477	15.703	22.777	24.014	29.906	20.623	8.588	21.376	47.918	33.066	17.237
12.238	19.232	12.478	23.101	22.351	20.181	12.338	13.975	16.548	35.897	23.051	12.711	38.199	20.985	24.077	12.285
19.795	26.309	33.291	28.974	23.553	17.04	10.335	13.758	12.627	32.128	26.483	35.39	23.568	36.083	14.849	14.512
15.712	14.392	18.397	22.035	20.138	17.928	19.764	14.798	20.87	29.305	20.857	9.379	87.843	26.03	15.524	12.244
12.305	17.439	34.24	24.941	23.3	17.283	11.92	14.591	16.03	46.344	32.677	71.544	62.317	35.603	40.438	27.469
17.379	18.235	11.604	21.219	14.154	23.544	11.937	14.564	20.957	38.258	120.634	25.476	15.561	84.714	44.396	78.496
16.836	21.362	29.71	18.61	16.193	14.06	13.703	5.678	17.999	25.566	42.309	15.253	27.006	78.014	69.228	22.136
13.658	15.087	19.129	28.098	20.775	11.115	12.749	10.004	22.417	28.191	47.988	106.838	10.037	22.952	18.679	13.787
12.266	15.997	14.186	54.823	23.714	15.883	11.115	13.718	18.492	36.188	22.06	86.615	12.959	14.81	66.484	14.178
19.4	19.565	15.294	45.644	20.785	23.347	12.005	12.328	18.758	27.379	38.219	24.26	9.379	41.35	38.312	16.711
8.934	20.319	24.784	11.054	14.442	19.323	12.139	16.732	11.802	45.961	19.559	13.146	34.338	20.746	29.186	28.624
11.839	28.691	17.285	14.021	18.863	12.35	23.558	9.404	17.097	42.511	33.35	33.504	51.768	26.916	26.407	13.62
12.587	14.82	21.333	21.894	16.29	16.656	12.521	7.853	15.985	23.294	27.651	39.256	42.172	22.321	21.962	12.948
10.245	14.338	11.278	39.358	24.707	12.932	10.407	8.09	13.831	21.72	18.394	24.596	22.61	10.557	53.632	21.936
15.234	13.001	14.962	12.207	15.626	14.707	20.687	17.206	12.791	29.051	17.784	34.245	20.999	15.292	41.609	24.693
14.456	18.689	16.12	13.409	20.407	22.607	10.368	11.339	13.578	28.356	42.71	23.176	22.892	32.867	60.16	13.692
29.71	18.228	9.865	15.652	32.362	21.387	17.502	10.747	24.787	22.168	13.18	20.972	29.14	17.857	46.606	43.167
13.766	10.676	13.918	13.156	23.605	14.953	12.5	7.501	16.629	36.231	67.96	30.808	37.292	58.236	53.325	76.461
11.777	22.071	11.166	9.853	19.412	17.651	10.568	15.052	15.208	23.463	42.682	13.079	31.227	21.615	15.175	56.218
11.97	19.415	16.929	17.228	19.232	17.198	15.253	9.65	12.83	17.097	26.443	57.861	37.496	61.116	29.882	18.752
18.474	14.798	19.679	25.741	40.808	15.598	18.228	9.237	13.781	36.482	49.524	77.107	32.089	26.769	26.519	45.662
22.463	19.829	23.662	20.621	21.878	14.439	16.078	10.405	15.463	17.666	22.177	13.567	15.332	25.032	20.159	20.517
19.323	15.145	17.311	16.508	21.882	17.944	25.264	12.942	21.95	19.171	67.962	44.269	73.847	10.481	23.714	21.72
10.192	16.17	15.632	33.019	14.307	24.125	13.787	9.832	13.079	19.73	65.803	22.305	81.76	14.779	39.687	9.56
16.977	14.596	13.488	23.815	18.815	22.55	17.907	21.688	19.279	32.084	77.57	12.207	13.079	13.203	55.894	60.362
17.439	26.944	22.953	14.428	21.178	14.413	15.367	7.169	20.48	14.234	29.841	78.668	30.749	28.422	43.058	30.375
9.789	10.452	10.556	22.983	24.833	14.184	24.938	7.15	15.801	27.303	32.027	102.803	51.458	56.162	18.026	19.011
8.894	11.948	10.638	27.088	20.457	11.685	17.709	7.036	19.206	24.619	30.268	34.708	12.085	41.598	20.547	15.075
10.276	10.747	16.768	29.186	19.068	9.882	15.703	13.4	22.273	14.945	28.724	30.898	49.546	27.135	40.773	11.315
21.989	25.506	12.804	37.014	19.15	9.319	16.993	10.348	16.491	15.726	45.436	23.939	18.66	64.653	30.169	15.995
13.338	15.062	16.277	11.744	32.557	15.899	16.594	19.245	19.468	21.669	111.96	75.674	13.798	32.534	26.801	11.318
14.001	11.215	14.716	32.085	25.06	25.384	16.284	9.273	18.937	21.28	17.307	12.21	17.115	19.799	68.973	13.341
9.559	12.272	23.693	20.05	24.751	13.43	17.385	21.707	19.35	17.922	57.607	66.407	17.228	16.331	59.955	32.73
15.551	15.204	13.281	12.206	17.307	16.509	13.972	14.897	15.115	22.074	23.631	70.367	10.481	64.672	33.64	14.562
13.972	14.14	13.934	29.622	21.318	16.92	11.166	7.896	15.639	14.614	23.353	16.847	64.082	15.583	27.936	30.575
18.202	23.348	8.29	10.221	16.803	15.993	12.2	15.393	23.892	25.763	26.42	111.419	52.16	19.123	20.945	18.394
12.979	29.329	11.685	35.741	37.802	13.498	15.529	13.649	13.935	52.02	37.581	17.942	18.217	17.649	87.281	17.537
11.984	9.237	9.339	32.326	25.087	11.626	12.689	8.45	14.394	14.9	73.725	47.349	60.491	29.953	39.237	9.749
16.002	23.872	15.915	19.982	25.577	13.267	13.975	13.894	15.851	44.241	82.289	13.712	34.812	20.196	35.765	24.787
12.156	12.938	18.413	11.428	30.941	11.325	14.596	10.856	17.801	22.172	53.302	26.021	22.665	20.731	24.614	21.19
14.173	13.382	10.504	25.986	25.855	18.014	9.489	22.788	13.076	19.739	70.296	116.44	13.318	64.266	31.351	10.557
7.557	14.069	24.859	48.955	18.244	14.165	13.073	9.56	15.524	27.573	23.176	15.736	19.35	18.207	27.375	25.986
17.95	16.051	14.488	48.275	15.934	15.114	12.742	9.497	23.309	25.214	65.692	12.627	24.077	61.579	62.22	68.9
9.489	10.11	13.021	25.971	20.325	15.098	12.973	12.614	20.87	21.535	76.297	23.823	39.583	21.461	10.981	13.341
15.818	26.48	8.008	48.805	32.764	14.962	14.068	10.335	14.953	23.429	13.692	19.025	24.773	29.016	20.739	20.716
13.913	20.113	9.489	13.103	26.959	11.166	12.427	18.064	10.405	16.061	49.133	17.008	24.764	14.823	47.628	29.891
15.056	14.343	28.935	19.937	12.625	14.197	17.654	20.719	17.097	23.396	47.313	78.786	37.953	48.836	17.761	31.752
19.527	27.478	10.718	32.544	27.779	9.56	13.236	13.236	14.467	31.544	46.901	25.942	30.551	59.436	27.044	30.055
10.852	12.25	9.302	19.627	17.139	11.971	17.671	15.473	17.484	26.339	23.939	51.48	60.862	39.783	75.102	47.791
8.671	39.681	28.356	17.808	21.617	11.995	28.668	8.671	20.628	15.265	80.652	76.194	35.539	36.188	23.309	34.603
11.452	12.848	13.788	7.974	26.03	17.732	20.499	12.804	16.389	26.746	28.388	15.502	55.753	51.532	29.443	58.453
16.223	10.789	24.949	16.64	25.296	13.899	14.559	8.262	19.637	17.975	18.889	17.778	27.69	53.148	15.115	20.194
12.35	13.934	20.044	10.13	27.308	16.828	8.873	14.688	24.554	26.916	45.436	14.728	17.484	35.295	57.272	15.736
12.673	16.71	15.787	18.386	34.138	18.782	20.002	6.764	11.305	24.335	73.299	14.446	59.581	23.702	46.894	54.601
9.964	15.478	24.218	22.658	36.886	8.917	15.551	13.817	23.359	18.005	31.511	34.317	25.561	18.507	30.415	16.69
10.77	14.268	48.843	23.494	20.601	18.029	20.543	11.835	19.585	14.433	69.925	91.234	9.93	18.835	41.541	13.146
7.383	8.642	27.097	18.038	19.191	17.58	13.255	12.094	13.31	27.153	24.92	67.693	54.606	74.613	25.68	18.394
10.852	18.783	10.056	15.732	22.64	15.712	12.869	17.751	14.551	19.468	23.815	39.405	14.779	16.452	22.821	17.795
14.559	18.253	11.219	34.388	14.317	22.316	23.107	20.125	17.097	18.093	25.914	22.62	26.068	38.283	19.413	57.907
8.434	18.966	16.549	19.245	11.469	15.347	15.993	16.017	18.209	36.172	32.63	33.148	31.195	24.552	73.087	51.956
11.06	22.005	16.581	12.582	16.01	19.583	18.39	10.484	25.166	20.863	75.534	12.346	70.169	52.531	28.259	19.382
8.371	12.059	11.73	13.087	26.57	16.857	11.181	19.7	21.615	22.095	34.914	17.752	46.356	13.215	24.693	11.369
19.044	15.664	23.182	33.801	27.072	25.062	17.799	18.826	12.702	22.443	50.02	17.931	17.371	19.908	20.073	67.306
14.068	15.098	13.16	13.752	20.759	12.452	23.185	14.344	13.811	22.074	76.282	15.89	26.916	44.413	34.104	32.091
24.704	14.325	21.591	17.044	28.918	17.448	20.785	15.664	15.551	15.835	46.802	15.453	84.611	26.95	47.426	14.655
11.032	16.318	14.849	37.279	24.025	18.128	11.76	12.958	12.21	12.773	29.901	33.694	68.561	20.999	63.852	43.592
15.291	16.18	18.012	14.989	31.139	24.843	12.244	13.37	14.06	34.9	62.575	65.708	15.719	68.786	17.922	21.826
11.675	14.42	12.489	11.069	14.827	11.697	12.874	14.891	15.465	18.375	69.76	75.688	31.583	16.519	38.378	39.743
16.069	16.396	14.918	34.481	19.788	18.834	13.115	14.772	14.06	32.621	19.585	56.133	77.52	32.869	23.809	16.829
18.579	11.984	33.455	23.923	16.695	10.921	13.682	13.252	18.725	9.248	93.412	20.346	34.548	41.161	21.145	19.501
21.67	16.036	19.921	17.526	25.986	14.554	11.92	11.886	16.177	29.233	31.143	13.519	51.617	41.871	45.522	22.939
11.219	20.552	18.711	14.173	18.667	14.3	15.006	12.05	19.46	22.746	22.985	18.597	34.327	25.129	34.423	12.06
17.651	29.357	18.975	12.287	17.513	15.877	18.057	14.082	18.951	33.148	63.142	38.216	31.313	15.835	41.474	36.664
13.831	16.992	29.299	18.588	13.52	20.145	14.48	16.029	23.901	19.559	17.46	21.28	15.7	22.24	26.231	14.062
8.386	25.622	12.338	21.851	15.838	19.853	15.55	14.838	19.059	15.165	42.449	50.428	23.096	28.066	56.444	46.12
7.896	26.085	16.857	37.115	14.579	17.788	18.851	9.29	12.651	18.847	69.117	37.953	19.672	60.2	80.986	43.367
	16.631	11.829	32.086	22.105	18.202	18.769	18.313		32.7	21.253	92.654	23.772	25.421	48.228	16.491
	22.908	45.137	23.535	27.054	22.257	23.019	14.97		14.655	21.109	42.389	17.151	13.855		17.283
	14.849	18.197	26.139	18.603	16.113	10.504	11.485		11.197	38.052	13.877	13.921	24.222		13.91
	28.749	21.892	18.733	27.611	15.297	9.42	23.952		23.457	13.469	104.775	27.007	39.324		12.518
	15.445	14.3	24.407	21.402	9.391	15.145	10.883		29.352	20.766	31.608	86.311	24.271		42.789
	11.685	12.869	27.926	35.617	15.463	18.332	19.372		36.397	21.479	28.448		41.314		44.71
	28.819	12.416	29.368	14.173	15.632	14.853	12.662		16.546	13.477	81.771		41.217		20.799
	15.625	21.21	44.172	24.804	12.029	16.459	25.537		23.125	22.593	63.289		40.147		21.346
	25.882	29.357	12.8	28.004	21.962	14.678	17.428		28.899	20.841	14.38		37.564		15.568
		21.159	16.691	18.746	19.816	11.697	15.134		19.043	43.91	52.435		26.205		15.502
		17.978	14.881	32.807	16.792	12.44	10.3		19.86	50.137	82.544		12.132		15.325
			31.715	21.027	13.48	11.219	10.402		26.196	55.12	100.202		17.413		57.738
			15.006	21.623	20.733	9.622	17.044		26.7	43.51	35.68		17.795		30.003
			11.465	29.85	14.448	23.596	13.826		32.969	36.535	88.849		70.97		20.434
			21.445	24.189	22.717	15.481	16.429		27.303	19.501	35.025		64.342		56.363
			32.883	36.162	17.123	15.258	17.567		31.001	33.312	34.576		53.906		63.78
			10.389	23.704	27.34	9.77	10.05		21.748	23.273	16.277		29.923		14.433
			26.527	15.556	13.37	23.967	17.799		25.105	47.108	61.419		32.375		55.047
			28.974	18.214	17.853	18.035	17.831		25.322	27.019	123.842		20.68		28.259
			69.957	20.345	25.492	14.717	10.504		27.086	43.419	16.12		28.066		17.586
			22.078	34.952	11.421	19.475	11.594		17.563	51.207	15.292		16.808		11.779
			11.575	22.67	13.54	19.979	12.463		15.188	41.643	16.519		69.134		36.133
				18.908	15.213		15.291		24.628	62.149	42.846		31.444		35.295
				17.626					14.06	27.379	52.539		31.704		37.784
				17.539					20.022	18.75	33.145		30.268		9.524
									17.818	21.838	29.968		24.003		20.682
									36.763	46.03	28.304		16.277		28.633
									17.788	72.198	79.716		11.469		23.086
									33.15	36.1	29.596		44.403		47.748
									48.158	32.7	18.758		15.404		23.99
										56.131	74.562				18.572
										58.205	28.676				21.588
										20.143	21.901				56.106
										28.066	11.369				33.294
										27.631	25.259				55.474
										31.739	30.33				38.635
										44.46	45.602				19.522
										25.546	68.011				17.761
										22.797	38.025				35.514
										31.005	46.992				58.012
										31.373	31.786				23.309
											89.817				49.118
											78.922				24.43
											32.043				27.569
											23.409				26.068
											25.011				14.984
											19.854				57.918
											35.909				51.679
											33.622				35.952
											17.044				20.797
											106.549				20.421
															39.507
															15.434
															12.749
															51.511
															15.085
															11.971
															64.572
															17.257
															10.877
															15.362
															10.554
															13.041
															14.738

## Sheet: Values for Fig 3
Fig 3
Panel C	qPCR burdens as copies flaB/10^7 beta-actin
wt				bb0401cond +IPTG				bb0401cond
Ear	Skin	Joint	Heart	Ear	Skin	Joint	Heart	Ear	Skin	Joint	Heart
196.79	647.03	784.17	2339.59	135.8	205.24	88.15	1999.01	0	0	0	0
160.05	309.77	3728.04	3765.43	16.16	359.15	115.25	1400.2	0	0	0	0
220.25	1083.77	176.01	3683.08	176.47	1423.62	764.42	1112.09	0	0	0	0
564.61	691.42	377.62	1191.95	88.27	959.09	256.9	994.24	0	0	0	0
67.44	364.11	173.16	283.55	176.93	495.91	50.54	2908.32	0	0	0	0
Panel D	qPCR burdens as copies flaB/10^7 beta-actin
wt				oppcond +IPTG				oppcond
Ear	Skin	Joint	Heart	Ear	Skin	Joint	Heart	Ear	Skin	Joint	Heart
192.796	952.908	688.531	2846.69	122.559	449.705	314.058	52.2547	0	0	0	0
245.359	491.633	631.891	1619.27	49.742	42.6201	27.0517	176.815	0	0	0	0
40.6809	4620.48	229.857	1472.85	161.338	164.506	133.98	176.839	0	0	0	0
102.37	83.2093	66.4894	49.8931	125.015	245.078	666.725	513.188	0	0	0	0
359.684	77.295	313.486	4989.4	111.759	44.259	80.5468	217.918	0	0	0	0
Panel E	Plating burdens as copies flaB per tick
wt								bb0401cond +IPTG						bb0401cond
FL DO	FLw2PDO	FL4wPDO	FL6wPDO	MN	MN PF	FN	FL DO	FLw2PDO	FL4wPDO	FL6wPDO	MN	MN PF	FN	FN
8933	14160	35813	14480	1280	1333	46033	555	5173	2213	8667	2080	1640	42667	140
416	8293	37493	28427	6133	2197	151667	707	5040	9813	13973	8240	1861	91667	7
		8453	12747	8533	1224	149333	41	605	2656	1397	997	504	42867	1
						71000							68000	1
						32633							45200	430
Panel F	Plating burdens as copies flaB per tick
wt							oppcond +IPTG					oppcond
FL DO	FLw2PDO	FL4wPDO	MN	MN PF	FN	FL DO	FLw2PDO	FL4wPDO	MN	MN PF	FN	FN
4880	4827	10400	19	675	159733	3520	10027	2027	160	927	52000	0
365	3456	229	115	435	141333	61	11733	7413	363	461	168800	0
	464	203	48	1507	174400		3200	219	448	416	101600	0
					99733						217867	0
					20240						47200	0
Panel I	qPCR burdens as copies flaB/10^7 beta-actin
wt				bb0401cond +IPTG				bb0401cond
Ear	Skin	Joint	Heart	Ear	Skin	Joint	Heart	Ear	Skin	Joint	Heart
13235.9	4436.4	6366.37	4804.88	117.207	542.296	1831.4	2384.87	0	0	0	0
182.347	815.435	1197.15	2449.02	305.151	5431.67	4848.93	3033.77	0	0	0	0
342.461	3941.19	2624.46	4088.56	631.064	2435.68	4895.66	8194.27	0	0	0	0
8171.91	6593.81	225.505	6118.2	167.603	3305.16	2222.55	2738.37	0	0	0	0
3229.73	2396.32			20734.4	470.657	285.948	2429.96	0	0	0	0
Panel J	qPCR burdens as copies flaB/10^7 beta-actin
wt				oppcond +IPTG				oppcond
Ear	Skin	Joint	Heart	Ear	Skin	Joint	Heart	Ear	Skin	Joint	Heart
940.223	3007.69	2921.06	5237.07	179.954	1604.47	1209.88	1258.01	0	0	0	0
348.549	3154.33	869.38	15985	133.897	2059.15	5751.58	1710.37	0	0	0	0
5896.38	1400.58	1508.05	11713	19940.5	446.991	113.718	5424.24	0	0	0	0
316.387	4199.73	1548.65	6553.73	1822.42	863.456	3085.25	1749.83	0	0	0	0
920.065	4462.75	995.554	6904.89	556.988	631.404	5272.48	5779.41	0	0	0	0

## Sheet: Values for Fig 4
Fig 4
Panel C
wt Light	wt Heavy	401cond-IPTG Heavy	401cond+IPTG Heavy
0.0134206	0.542546	0.265403	0.349165
0.00946863	0.540232	0.272194	0.329151
0.0083217	0.530138	0.263577	0.357035
0.0079781	0.537947	0.245959	0.481083
Panel D
401cond-IPTG Heavy	401cond+IPTG Heavy
0.882025	2.26531
0.84188	2.32266
0.903862	2.05915
0.864434	2.27264
Panel E
wt Light	wt Heavy	401cond-IPTG Heavy	401cond+IPTG Heavy
7.74235e-05	0.00627012	0.00942327	0.01113
2.81374e-05	0.00625978	0.00988104	0.0110321
2.39622e-05	0.00613802	0.00956346	0.0104537
4.27506e-05	0.00605735	0.00925308	0.0103988
401cond-IPTG Heavy	401cond+IPTG Heavy
0.0152872	0.0360948
0.0156355	0.0352688
0.0153128	0.0340905
0.01534	0.0338024

## Sheet: Values for Fig S4
Fig S4
Panel C
Week	wt	bb0401cond	oppcond
0	93.5	83.7	76
1	98.3	89.8	88.9
2	86.8	88.1	87.9
3	75.4	86.1	85.4
4	60.3	81	74.3

## Sheet: Values for Fig S5
Fig S5
Panel A	qPCR burdens as copies flaB per tick
wt								bb0401cond +IPTG						bb0401cond
FL DO	FLw2PDO	FL4wPDO	FL6wPDO	MN	MN PF	FN	FL DO	FLw2PDO	FL4wPDO	FL6wPDO	MN	MN PF	FN	FN
442000	117000	384000	128000	4820	13600	1870000	15300	29400	8940	13300	1840	16500	1320000	18900
23500	365000	302000	255000	12300	15500	2010000	60500	102000	104000	105000	34500	5190	976000	9090
		70300	73600	27200	7680	2370000	2210	10500	15600	25100	12700	7190	897000	3660
						1420000							1970000	3580
						346000							74100	20500
Panel B	qPCR burdens as copies flaB per tick
wt							oppcond +IPTG					oppcond
FL DO	FLw2PDO	FL4wPDO	MN	MN PF	FN	FL DO	FLw2PDO	FL4wPDO	MN	MN PF	FN	FN
386000	35800	258000	527	9700	1650000	99900	52400	234000	3980	8990	1040000	103
8500	4940	22100	4410	4820	1820000		4480	264000	8620	8870	1800000	48.9
		31100	2410	11100	1800000		7250	23000	11200	7010	1410000	56.3
					1610000						1430000	53.3
					409000						1030000	5.56
Panel C
wt	bb0401cond
0.375334	0.207165
0.310787	0.456439
0.207513	0.159966
0.215492	0.465341
	0.436437
Padel D
+IPTG	-IPTG
8.4882e+06	3.77674e+06
1.48179e+07	3.77674e+06
1.12012e+07	3.77674e+06
9.15621e+06	3.77674e+06
9.89454e+06	3.77674e+06
1.09072e+07	3.77674e+06
Panel E
+IPTG	-IPTG
2.63824e+06	1069302
3.15344e+06	1069302
2.86912e+06	1069302
2.51845e+06	1069302
	1069302
